# Supplementary material for: Measurement of Neutrophil Gelatinase-Associated Lipocalin Concentration in Canine Cerebrospinal Fluid and Serum and Its Involvement in Neuroinflammation
Source: Front Vet Sci. 2019 Sep 18;6:315. doi: 10.3389/fvets.2019.00315 (PMC6759468; doi:10.3389/fvets.2019.00315)
Supplement: Supplementary Table 1 — Wilcoxon rank sum test results. [file Table_1.XLSX]

## Sheet: Tabelle1
Sample				Wilcoxon Two- Sample Test
	Groups			normal approximation		t Approximation		Exact Test		Kruskal-Wallis Test
		N	Z	One-Sided Pr > Z	Two-Sided Pr > |Z|	One-Sided Pr > Z	Two-Sided Pr > |Z|	One-Sided Pr >= S	Two-Sided Pr >= |S - Mean|	Pr > χ2
CSF	SRMA acute versus SRMA therapy
Serum		SRMA acute n=35; SRMA therapy n= 25	-63576	<0.0001	<0.0001	<0.0001	<0.0001	<0.0001	<0.0001	<0.0001
		SRMA acute n=34; SRMA therapyl n= 24	-12551	0.1047	0.2094	0.1073	0.2146	0.1056	0.2112	0.2066
CSF	SRMA acute versus SRMA recurrence
Serum		SRMA acute n= 35; SRMA recurrence n= 4	-25693	0.0051	0.0102	0.0071	0.0142	0.0029	0.0057	0.0095
		SRMA acute n= 34; SRMA recurrence n= 4	-10702	0.1423	0.2845	0.1457	0.2915	0.1486	0.2971	0.274
CSF	SRMA acute versus MUO
Serum		SRMA acute n= 35; MUO n= 17	-13850	0.083	0.166	0.086	0.1721	0.0833	0.1664	0.1631
		SRMA acute n= 34; MUO n= 15	-25272	0.0057	0.0115	0.0074	0.0148	0.0052	0.0104	0.0111
CSF	SRMA acute versus myelopathy
Serum		SRMA acute n= 35; myelopathy n= 28	-61208	<0.0001	<0.0001	<0.0001	<0.0001	<0.0001	<0.0001	<0.0001
		SRMA acute N= 34; myelopathy n= 31	-45247	<0.0001	<0.0001	<0.0001	<0.0001	<0.0001	<0.0001	<0.0001
CSF	SRMA acute versus IE
Serum		SRMA acute n= 35; IE n= 24	-63497	<0.0001	<0.0001	<0.0001	<0.0001	<0.0001	<0.0001	<0.0001
		SRMA acute n= 34; IE n= 22	-33637	0.0004	0.0008	0.0007	0.0014	0.0003	0.0005	0.0007
CSF	SRMA acute versus Neoplasia
Serum		SRMA acute n= 35; neoplasia n= 21	-55174	<0.0001	<0.0001	<0.0001	<0.0001	<0.0001	<0.0001	<0.0001
		SRMA acute n= 34; neoplasia n= 19	-36260	0.0001	0.0003	0.0003	0.0007	<0.0001	0.0002	0.0003
CSF	SRMA acute versus control
Serum		SRMA acute n= 35; controls n= 7	-37126	0.0001	0.0002	0.0003	0.0006	<0.0001	<0.0001	0.0002
		SRMA acute n= 34; controls n= 5	-17433	0.0406	0.0813	0.0447	0.0894	0.0406	0.0812	0.0777
CSF	SRMA acute versus others
Serum		SRMA acute n= 35; others n= 2	-13098	0.0951	0.1903	0.0993	0.1986	0.1081	0.2147	0.1791
		SRMA acute n= 34; others n= 3	-17527	0.0398	0.0797	0.0441	0.0882	0.0404	0.0808	0.075
CSF	SRMA therapy versus SRMA recurrence
Serum		SRMA control n= 25; SRMA recurrence n= 4	23717	0.0089	0.0177	0.0124	0.0248			0.0162
		SRMA control n= 24; SRMA recurrence n= 4	-0.4924	0.3112	0.6224	0.3132	0.6264			0.5994
CSF	SRMA therapy versus MUO
Serum		SRMA therapy n= 25; MUO n= 17	49456	<0.0001	<0.0001	<0.0001	<0.0001	<0.0001	<0.0001	<0.0001
		SRMA therapy n= 24; MUO n= 15	-16310	0.0514	0.1029	0.0556	0.1111	0.0517	0.1034	0.0999
CSF	SRMA therapy versus myelopathy
Serum		SRMA therapy n= 25; myelopathy n= 28	0.4009	0.3442	0.6885	0.3451	0.6901	0.3455	0.6909	0.682
		SRMA therapy n= 24; myelopathy n= 31	39288	<0.0001	<0.0001	0.0001	0.0002	<0.0001	<0.0001	<0.0001
CSF	SRMA therapy versus IE
Serum		SRMA therapy n= 25; IE n= 24	-16300	0.0516	0.1031	0.0548	0.1096	0.0517	0.1035	0.101
		SRMA therapy n= 24; IE n= 22	-26498	0.004	0.0081	0.0055	0.0111	0.0036	0.0072	0.0078
CSF	SRMA therapy versus neoplasia
Serum		SRMA therapy n= 25; neoplasia n= 21	14555	0.0728	0.1455	0.0762	0.1525	0.0734	0.1468	0.1425
		SRMA therapy n= 24; neoplasia n= 19	-29225	0.0017	0.0035	0.0028	0.0056	0.0014	0.0028	0.0033
CSF	SRMA therapy versus controls
Serum		SRMA therapy n= 25; controls n= 5	12308	0.1092	0.2184	0.1138	0.2277	0.112	0.224	0.21
		SRMA therapy n= 24; controls n= 7	-12990	0.097	0.1939	0.1023	0.2045	0.1003	0.2007	0.1842
CSF	SRMA therapy versus others
Serum		SRMA therapy n=25; others n= 2	22683	0.0117	0.0233	0.0159	0.0319	0.0028	0.0057	0.0206
		SRMA therapy n= 24; others n= 3	-13502	0.0885	0.177	0.0943	0.1886	0.0937	0.1874	0.1649
CSF	SRMA recurrence versus MUO
Serum		SRMA recurrence n= 4; MUO n= 17	-16569	0.0488	0.0975	0.0566	0.1131	0.0493	0.0986	0.0888
		SRMA recurrence n= 4; MUO n= 15	0.15	0.4404	0.8808	0.4412	0.8824	0.4427	0.8854	0.8415
CSF	SRMA recurrence versus myelopathy
Serum		SRMA recurrence n= 4; myelopathy n= 28	20228	0.0215	0.0431	0.0259	0.0518	0.0199	0.0399	0.0402
		SRMA recurrence n= 4. myelopathy n= 31	0.9592	0.1687	0.3375	0.1721	0.3442	0.1758	0.3515	0.3246
CSF	SRMA recurrence versus IE
Serum		SRMA recurrence n= 4; IE n= 24	25276	0.0057	0.0115	0.0088	0.0176	0.0035	0.0069	0.0105
		SRMA recurrence n=4; IE n= 22	0.8173	0.2069	0.4138	0.2107	0.4215	0.2145	0.429	0.3938
CSF	SRMA recurrence versus neoplasia
Serum		SRMA recurrence n= 4; neoplasia n= 21	11489	0.1253	0.2506	0.131	0.2619	0.1311	0.2621	0.2356
		SRMA recurrence n= 4; neoplasia n= 19	10139	0.1553	0.3106	0.1608	0.3217	0.1622	0.3243	0.2917
CSF	SRMA recurrence versus controls
Serum		SRMA recurrence n= 4; controls n= 5	10394	0.1493	0.2986	0.1615	0.3231	0.1576	0.3152	0.2568
		SRMA recurrence n= 4; controls n=7	0.3674	0.3567	0.7133	0.3614	0.7228	0.3651	0.7302	0.6242
CSF	SRMA recurrence versus others
Serum		SRMA recurrence n= 4; others n= 2	0.6944	0.2437	0.4875	0.2592	0.5184	0.2667	0.5333	0.3545
		SRMA recurrence n=4; others n= 3	-0.5303	0.2979	0.5959	0.3075	0.6149	0.3143	0.6286	0.4795
CSF	MUO versus myelopathy
Serum		MUO n= 17; myelopathy n= 28	46704	<0.0001	<0.0001	<0.0001	<0.0001	<0.0001	<0.0001	<0.0001
		MUO n= 15; myelopathy n= 31	22261	0.013	0.026	0.0155	0.0311	0.0124	0.0248	0.0252
CSF	MUO versus IE
Serum		MUO n= 17. IE n= 24	50676	<0.0001	<0.0001	<0.0001	<0.0001	<0.0001	<0.0001	<0.0001
		MUO n= 15. IE n= 22	0.9126	0.1807	0.3615	0.1838	0.3675	0.183	0.366	0.3534
CSF	MUO versus neoplasia
Serum		MUO n= 17. neoplasia n= 21	39340	<0.0001	<0.0001	0.0002	0.0004	<0.0001	<0.0001	<0.0001
		MUO n= 15; neoplasia n= 19	15608	0.0593	0.1186	0.0641	0.1281	0.0598	0.1196	0.1145
CSF	MUO versus controls
Serum		MUO n= 17; controls n= 5	-30485	0.0011	0.0023	0.0029	0.0057	0.0005	0.001	0.0021
		MUO n=15; controls n=7	0	0.5	1	0.5	1	0.5	1	0.9652
CSF	MUO versus others
Serum		MUO n= 17; others n= 2	-0.3321	0.3699	0.7398	0.3718	0.7436	0.3743	0.7485	0.6902
		MUO n= 15; n=3	-0.3554	0.3611	0.7223	0.3633	0.7267	0.3689	0.7377	0.6784
CSF	Myelopathy versus IE
Serum		Myelopathy n= 28; IE n=24	-12390	0.1077	0.2153	0.1105	0.221	0.1087	0.2174	0.212
		Myelopathy n=31; IE n= 22	0.7311	0.2324	0.4647	0.2340	0.4680	0.2340	0.4680	0.4592
CSF	Myelopathy versus neoplasia
Serum		Myelopathy n= 28; neoplasia n= 21	13839	0.0832	0.1664	0.0864	0.1728	0.0839	0.1679	0.1633
		Myelopathy n= 31; neoplasia n= 19	0.1399	0.4444	0.8887	0.4447	0.8893	0.4449	0.8898	0.8808
CSF	Myelopathy versus controls
Serum		Myelopathy n= 28; controls n=5	0.8866	0.1876	0.3753	0.1907	0.3815	0.1918	0.3835	0.3643
		Myelopathy n=31; controls n=7	13265	0.0923	0.1847	0.0966	0.1933	0.0955	0.1909	0.1772
CSF	Myelopathy versus others
Serum		Myelopathy n= 28; others n= 2	18707	0.0307	0.0614	0.0358	0.0715	0.0276	0.0552	0.0558
		Myelopathy n=31; others n=3	0.3036	0.3807	0.7614	0.3817	0.7633	0.3874	0.7747	0.7384
CSF	IE versus neoplasia
Serum		IE n= 24; neoplasia n= 21	24457	0.0072	0.0145	0.0093	0.0185	0.0067	0.0134	0.014
		IE n= 22; neoplasia n= 19	-0.5621	0.287	0.574	0.2886	0.5772	0.2889	0.5779	0.5652
CSF	IE versus controls
Serum		IE n= 24. controls n= 5	18190	0.0345	0.0689	0.0395	0.0789	0.0341	0.0682	0.0654
		IE n= 22. controls n= 7	0.7802	0.2176	0.4353	0.2211	0.4423	0.2236	0.4472	0.4171
CSF	IE versus others
Serum		IE n= 24; others n=2	22613	0.0119	0.0237	0.0163	0.0327			0.0209
		IE n= 22; others n=3	-0.2091	0.4172	0.8344	0.4181	0.8362			0.8019
CSF	Neoplasia versus controls
Serum		Neoplasia n= 21; controls n=5	0.0531	0.4788	0.9577	0.479	0.9581	0.4793	0.9587	0.9366
		Neoplasia n= 19; controls n= 7	0.9241	0.1777	0.3555	0.1825	0.365	0.1835	0.367	0.3373
CSF	Neoplasia versus others
Serum		Neoplasia n= 21; others n=2	16912	0.0454	0.0908	0.0525	0.1049	0.0474	0.0949	0.0809
		Neoplasia n= 19; others n=3	0.0957	0.4619	0.9238	0.4623	0.9247	0.4643	0.9286	0.8859
CSF	Controls versus others
Serum		Controls n= 5; others n= 2	16102	0.0537	0.1073	0.073	0.146	0.0556	0.1111	0.079
		Controls n=7; others n= 3	-0.5963	0.2755	0.551	0.2849	0.5698	0.2857	0.5714	0.4561
