# Supplementary material for: Measurement of Neutrophil Gelatinase-Associated Lipocalin Concentration in Canine Cerebrospinal Fluid and Serum and Its Involvement in Neuroinflammation
Source: Front Vet Sci. 2019 Sep 18;6:315. doi: 10.3389/fvets.2019.00315 (PMC6759468; doi:10.3389/fvets.2019.00315)
Supplement: Supplementary Table 2 — Summary of the signalement, creatinine concentration, leucocytes in urine, urinary tract disease, duration of illnes prior to sample date in patients with inflammatory disease. [file Table_2.XLSX]

## Sheet: Tabelle1
ID patient	Disease group	Histopathology	Result histopathology	Breed	Sex	Follow Up (days)	Age at disease onset (months)	Age at sample date (months)	Weight (kg)	Year of Sampling	Urinary tract disease	Renal disease (yes, no, unknown)	Leucoytes urine/ ul (Combur); na= not available	Creatinine plasma mg/dl at sample date	Abdominal ultrasound yes/no (search for kidney disease)	Duration of illness in inflammatory groups before sampling (d)
1	SRMA acute	no		Boxer	f	1049	14	14	23.6	2015	no	n	none	0.55	y	6
2	SRMA acute	no		Bernese Mountain Dog	f	351	11	12	32.6	2015	no	n	none	0.98	y	24
3	SRMA acute	no		German Pinscher	m	85	3	3	6.6	2015	no	n	none	0.46	y	4
4	SRMA acute	no		Golden Retriever	m	170	16	16	38.6	2016	no	u	na	not available	n	8
5	SRMA acute	no		Beagle	m	227	3	3	8.2	2014	no	n	none	0.2	y	5
6	SRMA acute	no		Austrian Hound	m	0	13	13	26.5	2016	no	n	none	0.72	n	7
7	SRMA acute	no		Boxer	f	0	15	15	20	2015	no	n	none	0.49	y	2
8	SRMA acute	no		Labrador Retriever	f	221	8	8	23.6	2017	no	n	na	not available	n	1
9	SRMA acute	no		German Wirehaired Pointer	fn	326	19	19.5	22.7	2017	no	n	none	0.59	y	12
10	SRMA acute	no		Labrador Retriever	m	182	7	7	25	2017	no	n	none	0.54	y	1
11	SRMA acute	no		Labrador Retriever	m	251	10	10	31.5	2017	no	n	na	0.65	n	4
12	SRMA acute	no		Boxer	m	161	12	13	33	2014	no	n	none	0.91	y	30
13	SRMA acute	no		Nova Scotia Duck Tolling Retriever	f	163	8	8	10.1	2017	no	n	none	0.78	n	7
14	SRMA acute	no		Giant Schnauzer	f	322	10	10	27.4	2016	yes	n	10-25	0.59	y	4
15	SRMA acute	no		German Shepherd	f	108	7	7	23.1	2016	no	n	none	0.47	y	1
16	SRMA acute	no		Golden Retriever	m	725	14	14	28.2	2016	no	n	na	0.65	n	2
17	SRMA acute	no		Boxer	f	4	11	11	24.1	2018	no	n	na	1.4	y	1
18	SRMA acute	no		Austrian Hound	f	765	12	12	21	2013	no	n	none	0.89	y	1
19	SRMA acute	no		Beagle	m	249	6	6	9	2015	no	n	none	0.59	y	2
20	SRMA acute	no		Weimaraner	m	82	26	26	29	2015	no	n	none	0.63	y	4
21	SRMA acute	no		Bernese Mountain Dog	f	283	8	8	26	2015	no	n	10-25	0.89	n	4
22	SRMA acute	no		German Shorthair Pointer	m	0	28	28	30.2	2015	no	n	none	not available	n	1
23	SRMA acute	no		Magyar Viszla	mn	184	47	48	25	2015	no	n	none	0.64	y	21
24	SRMA acute	no		Boxer	f	0	11	11	25.3	2018	no	n	na	0.74	y	4
25	SRMA acute	no		Golden Retriever	m	473	10	10	35.9	2014	no	n	na	0.58	y	1
26	SRMA acute	no		Mixed breed	fn	380	29	30	16.5	2015	no	n	none	0.64	y	21
27	SRMA acute	no		Weimaraner	m	105	10	10	35	2015	no	n	na	0.65	n	4
28	SRMA acute	no		Weimaraner	m	134	6	6.5	22.6	2014	no	n	none	0.24	y	12
29	SRMA acute	no		Austrian Hound	f	0	12	12	22.1	2016	no	n	none	0.73	n	1
30	SRMA acute	no		Golden Retriever	m	565	13	13.5	33.7	2014	no	n	na	0.73	n	17
31	SRMA acute	no		Beagle	fn	182	22	22	12.1	2017	yes	n	none	0.34	n	7
32	SRMA acute	no		Mixed breed	m	455	11	11	11.9	2017	no	u	na	0.63	y	5
33	SRMA acute	no		Malinois	f	535	8.5	8.5	20.5	2016	no	n	na	0.7	n	2
34	SRMA acute	no		Beagle	f	0	10	10.25	10.3	2018	no	n	na	not available	n	10
35	SRMA acute	no		Dalmatian	f	0	10	10	23.2	2015	unknown	n	na	0.53	y	1
36	SRMA acute	no		Bernese Mountain Dog	m	61	14	14	32.8	2011	yes	n	10-25	0.94	n	2
1- C	SRMA control	no		Boxer	f			18	24.9	2015	no	n	na	0.94	n
2- C	SRMA control	no		Bernese Mountain Dog	f			14.5	32.8	2016	no	n	na	0.49	n
3- C	SRMA control	no		German Pinscher	m			4.5	11.2	2015	no	n	na	0.64	n
4- C	SRMA control	no		Golden Retriever	m			18	35	2016	no	n	na	0.59	n
5- C	SRMA control	no		Beagle	m			7	15	2014	no	n	na	0.53	n
6- C	SRMA control	no		Austrian Hound	m			16	26.5	2016	no	n	na	0.84	n
9- C	SRMA control	no		German Wirehaired Pointer	fn			22	22.3	2017	no	n	na	0.67	n
10- C	SRMA control	no		Labrador Retriever	m			10	27	2017	no	n	na	0.82	n
11- C	SRMA control	no		Labrador Retriever	m			15	35	2017	no	n	na	0.79	n
12- C	SRMA control	no		Boxer	m			14	33	2014	unknown	u	na	not available	n
13- C	SRMA control	no		Nova Scotia Duck Tolling Retriever	f			10	10.4	2018	no	n	na	0.89	n
14- C	SRMA control	no		Giant Schnauzer	f			12	29	2016	no	n	na	0.71	n
15- C	SRMA control	no		German Shepherd	f			9	22.2	2016	no	n	na	0.74	n
16- C	SRMA control	no		Golden Retriever	m			16.5	26.1	2016	no	n	na	0.64	n
18- C	SRMA control	no		Austrian Hound	f			14	21.3	2013	no	n	na	0.66	n
20- C	SRMA control	no		Weimaraner	m			29	36	2015	no	n	na	0.84	n
21- C	SRMA control	no		Bernese Mountain Dog	w			10	26	2015	no	n	na	0.89	n
23-C	SRMA control	no		Magyar Viszla	mn			50	26.4	2015	yes	n	10-25	0.55	y
25- C	SRMA control	no		Golden Retriever	m			13	34.5	2015	no	n	na	not available	n
26- C	SRMA control	no		Mixed breed	fn			32	15.9	2015	no	n	na	0.58	n
27- C	SRMA control	no		Weimaraner	m			11.5	35	2016	no	n	na	0.47	n
28- C	SRMA control	no		Weimaraner	m			8	26.3	2014	no	n	na	0.52	n
30- C	SRMA control	no		Golden Retriever	m			31	30.5	2015	no	n	na	0.49	n
31- C	SRMA control	no		Beagle	fn			24	12.1	2017	no	n	na	0.49	n
33- C	SRMA control	no		Malinois	f			9.5	20.5	2016	no	n	na	0.79	n
1-R	SRMA recurrence	no		Boxer	f	596	29	29	26	2016	no	n	none	0.89	y	3
37	SRMA recurrence	no		Boxer	f	0	53	53	31	2016	no	n	na	0.92	n	5
8- R	SRMA recurrence	no		Labrador Retriever	f	125	10	10	24	2018	yes	n	10-25	0.39	y	1
26- R	SRMA recurrence	no		Mixed breed	fn	4	42	42	17.3	2016	no	n	na	0.75	n	2
38	MUO	no		Mixed breed	m	0	120	120	23	2015	no	n	na	0.87	y	3
39	MUO	no,		Pug	mn	17	12	12	7.4	2015	no	n	na	0.36	y	5
40	MUO	yes	marked pyogenic encephalitis	Maltese	fn	0	68	68	2.5	2016	no	n	na	0.51	n	1
41	MUO	yes	lymphohistiocytic encephalitis	Weimaraner	mn	0	45	45	37.5	2015	no	n	na	0.89	n	14
42	MUO	no		Eurasian	f	223	97	99	29	2017	no	n	none	1.15	y	8
43	MUO	no		Mixed breed	mn	133	73	73	6	2017	no	n	none	0.73	y	30
44	MUO	no		Airedale Terrier	fn	1099	56	57	28.1	2016	no	n	none	0.54	y	8
45	MUO	no		Mixed breed	mn	274	69	69	13.2	2016	no	n	na	0.63	n	60
46	MUO	no		Chihuahua	m	979	82	82	2.3	2016	no	n	na	0.37	y	30
47	MUO	yes	granulomatous + lymphohistiocytic encephalitis	Malinois	m	0	119	119	33.5	2015	no	n	na	0.83	n	11
48	MUO	no		Mixed breed	fn	3	23	23	1.6	2015	unknown	n	na	0.34	y	7
49	MUO	no		Border Collie	f	84	60	65	15.8	2015	yes	n	500	0.46	y	2
50	MUO	no		Maltese	fn	1592	61	74	5.6	2014	no	n	na	0.42	y	7
51	MUO	no		Entlebucher Mountain Dog	fn	94	20	20.5	22	2104	no	n	na	1.1	n	7
52	MUO	no		Austrian Hound	m	29	127	128	19.5	2017	no	n	na	1.2	y	3
53	MUO	no		Mixed Breed	f	151	79	79	6	2016	no	n	na	0.6	n	2
54	MUO	yes	lymphohistiocytic meningoencephalitis ,vasculitis	West Highland White Terrier	mn	8	83	83	9.3	2015	no	y- necropsy: purulent nephritis, acotemia in aqueous humour	na	not available	n	180
55	Myelopathy	no		Mixed breed	fn	13	71	73	28.8	2014	no	n	na	not available	n
56	Myelopathy	no		Mixed breed	mn	3	34	34	16.4	2016	yes	n	none	0.71	n
57	Myelopathy	no		German Shepherd	m	41	97	105	38.4	2015	no	n	none	not available	y
58	Myelopathy	yes	intervertebral disc herniation	Beagle	m	7	93	93	26.3	2014	no	n	none	0.4	y
59	Myelopathy	no		French Bulldog	fn	720	46	46	17.1	2015	no	n	na	0.77	n
60	Myelopathy	no		Westfalic Dachsbracke	m	4	92	92	16	2016	no	n	na	0.76	n
61	Myelopathy	yes	hematoma , degenerated intervertebral disc	Mixed breed	m	57	126	126	27	2016	no	n	none	0.96	n
62	Myelopathy	no		French Bulldog	mn	115	54	54	18.5	2016	no	n	na	not available	n
63	Myelopathy	no		Jack Russel Terrier	m	191	97	97	8.6	2015	no	n	na	0.77	y
64	Myelopathy	no		Mixed breed	fn	90	49	49	8.8	2016	no	n	na	0.68	n
65	Myelopathy	no		Mixed breed	mn	14	31	31	7.9	2015	no	n	na	0.45	n
66	Myelopathy	no		Dachshound	m	654	68	68	9.6	2016	no	n	na	0.66	n
67	Myelopathy	no		German Shepherd	m	0	114	126	29.3	2015	yes	n	na	0.43	y
68	Myelopathy	no		Dachshound	m	57	92	93	7.7	2016	unknown	n	na	0.44	y
69	Myelopathy	no		Mixed breed	f	7	60	60	10.8	2016	no	n	na	0.9	n
70	Myelopathy	no		French Bulldog	mn	11	43	43	15	2016	no	n	na	0.83	y
71	Myelopathy	no		Papillon	mn	133	50	50	5.1	2016	unknown	n	na	not available	n
72	Myelopathy	no		Mixed breed	mn	32	21	21.5	33	2015	unknown	n	na	not available	n
73	Myelopathy	no		Weimaraner	m	142	73	74	39.8	2016	n	n	na	0.69	n
74	Myelopathy	no		Mixed breed	mn	8	34	34	10.5	2015	no	n	na	0.69	n
75	Myelopathy	no		Rottweiler	m	0	21	25	45	2015	unknown	u	na	not available	n
76	Myelopathy	no		Pug	fn	0	62	64	8.6	2016	unknown	n	na	not available	n
77	Myelopathy	no		Brittany Spaniel	mn	923	30	30	11.6	2015	no	n	na	0.87	n
78	Myelopathy	no		Bolonka Zwetna	m	15	87	87	6.1	2016	unknown	n	na	0.53	y
79	Myelopathy	no		French Bulldog	fn	161	41	42	11.6	2016	no	n	na	0.74	n
80	Myelopathy	no		Labrador Retriever	fn	6	103	103	21.5	2018	yes	n	none	1.05	y
81	Myelopathy	no		French Bulldog	w	3	27	27	12.3	2017	no	n	na	0.78	n
82	Myelopathy	no		Dachshound	m	14	61	61	10	2017	unknown	n	na	0.39	n
83	Myelopathy	no		Dachshound	mn	6	93	93	7.9	2018	unknown	n	na	0.52	n
84	Myelopathy	no		Dachshound	mn	5	111	112	11.2	2017	no	n	na	not available	n
85	Myelopathy	no		Slovensky Kopov	m	56	78	78	24	2017	no	u	na	0.57	y
86	IE	no		Beauceron	mn	150	46	46	37.4	2016	no	n	na	0.89	y
87	IE	no		Labrador Retriever	fn	144	42	46.5	25.6	2018	no	n	na	1.21	y
88	IE	no		Border Collie	m	298	18.5	26.5	19	2016	no	n	none	0.92	y
89	IE	no		Giant Schnauzer	m	269	26	33.5	36.7	2016	no	n	na	0.68	y
90	IE	no		Border Collie	mn	262	14.5	16	21.2	2014	no	n	none	0.99	y
91	IE	no		Sibirian Husky	m	7	6	19	25.6	2016	no	n	none	0.7	y
92	IE	no		Australian Shepherd	f	85	37	48.5	24.6	2017	no	n	na	1.13	y
93	IE	no		German Shepherd	fn	1677	29.5	51	31.4	2013	no	n	na	0.97	y
94	IE	no		Australian Terrier	m	12	13	15	6.7	2015	yes	n	v	1.03	y
95	IE	no		German Sheeppoodle	mn	292	38	32	34.2	2016	no	n	na	0.72	y
96	IE	no		Australian Shepherd	f	329	46.5	46.5	30	2017	no	n	na	not available	y
97	IE	no		Beagle	mn	765	63	69	19.7	2015	no	u	none	0.73	y
98	IE	no		Landseer	fn	0	60	76	51.3	2104	yes	n	na	not available	y
99	IE	no		Australian Shepherd	mn	465	81	109	27.8	2105	no	n	na	not available	y
100	IE	no		Malinois	m	992	17	22	21.9	2015	no	n	na	not available	y
101	IE	no		Labrador Retriever	fn	865	33	42	24	2015	no	n	none	1.22	y
102	IE	no		Mixed breed	f	0	7	8	16.3	2016	no	n	na	0.9	y
103	IE	no		Australian Shepherd	fn	906	24	40.5	30	2104	unknown	u	na	not available	y
104	IE	no		Mixed breed	m	1278	61	73	27.1	2014	unknown	u	na	not available	y
105	IE	no		Mixed breed	m	0	55	55.5	18	2106	no	n	na	0.8	y
106	IE	no		Yorkshire Terrier	m	0	34	36.5	8	2014	no	n	na	0.56	n
107	IE	no		Greater Swiss Mountain Dog	mn	198	24.5	35	54.1	2104	unknown	n	na	not available	n
108	IE	no		Australian Shepherd	fn	1174	57	89	17.7	2015	no	n	none	1.02	y
109	IE	no		Rottweiler	m	0	25	31	43.3	2015	no	n	na	1.01	y
110	Neoplasia	no		Gordon Setter	m	0	144	144	29	2105	no	n	na	not available	y
111	Neoplasia	no		Mixed breed	fn	10	115	119	21.6	2104	no	n	na	1.11	y
112	Neoplasia	yes	meningioma	Mixed breed	m	22	115	116	7.9	2105	no	n	na	0.54	y
113	Neoplasia	yes	glioblastoma	Staffordshire Bullterrier	f	0	81	81	22.2	2017	no	n	none	0.68	y
114	Neoplasia	no		Malinois	m	0	70	73	33.5	2016	no	u	none	not available	y
115	Neoplasia	yes	meningioma	Mixed breed	fn	0	92	102	27.8	2017	no	n	none	not available	y
116	Neoplasia	yes	meningioma and secondary encephalitis	Cairn terrier	fn	0	148	149	11	2017	unknown	u	na	not available	y
117	Neoplasia	no		Mixed breed	mn	0	99	102	32.5	2015	no	n	na	0.88	n
118	Neoplasia	yes	malignant blastoma	Mixed breed	mn	322	81.5	82.5	29	2015	no	n	na	0.92	y
119	Neoplasia	yes	metastasized prostatic carcinoma	Mixed breed	mn	0	130.5	131	32	2015	yes	n	500	0.58	y
120	Neoplasia	no		Mixed breed	f	0	30	31	33	2015	no	n	na	not available	y
121	Neoplasia	no		Staffordshire Bullterrier	fn	0	153	153	23.1	2016	no	u	na	0.78	y
122	Neoplasia	no		Welsh Terrier	mn	0	82.5	83.5	15.3	2015	no	n	na	not available	n
123	Neoplasia	no		Mixed breed	mn	0	144	145	24.4	2016	yes	n	none	0.83	y
124	Neoplasia	yes	neuroendocrine hypophyseal neoplasia	Bulldog	mn	0	52	53	27	2015	no	y- necropsy: acotemia in aqueous humour	na	not available	n
125	Neoplasia	no		Pointer	fn	567	135	138.5	23.2	2015	no	n	na	not available	y
126	Neoplasia	no		Bloodhound	fn	0	103	105	42.7	2016	yes	n	500	0.76	y
127	Neoplasia	no		Boxer	f	0	91	91.5	27.2	2015	no	n	none	0.8	y
128	Neoplasia	yes	insufficient cell material (cytology)	Mixed breed	mn	13	146	146	12.9	2015	yes	n	10-25	0.44	y
129	Neoplasia	no		Bernese Mountain Dog	f	4	24	25	30.9	2015	unknown	n	none	1.23	y
130	Neoplasia	yes	transitional meningeoma, thyreoditis	Malinois	fn	0	141	153	35.2	2016	yes	n	10-25	0.69	y
131	healthy	no		Beagle	f	777		24.5	11	2015	no	n	na	not available	n
132	healthy	no		Beagle	m	1737		9	17.5	2012	no	n	na	0.79	n
133	orthopedic	no		Labrador Retriever	fn	0	120	144	21.8	2016	unknown	u	na	not available	n
134	orthopedic	no		Mixed breed	mn	0	55	55	16.4	2015	unknown	n	na	not available	n
135	healthy	no		Beagle	mn	1790		34	13.6	2012	unknown	n	na	not available	n
136	healthy	no		Beagle	f	808		24.5	9.5	2015	no	n	na	not available	n
137	orthopedic	no		Mixed breed	fn	63	31.5	32	14.3	2015	no	n	na	0.54	n
138	Others/ idiopathic vestibular syndrome	no		Beagle	fn	0	98.5	99	12.8	2015	n	n	na	not available	y
139	Others/ Bact. Meningitis	no		Golden Retriever	f	17	unknown	72.5	31	2016	n	n	none	0.66	y
140	Others/ Behavior	no		Shi Tzu	mn	0	unknown	101	6.5	2018	unknown	n	none	not available	y
