# Supplementary material for: Measurement of Neutrophil Gelatinase-Associated Lipocalin Concentration in Canine Cerebrospinal Fluid and Serum and Its Involvement in Neuroinflammation
Source: Front Vet Sci. 2019 Sep 18;6:315. doi: 10.3389/fvets.2019.00315 (PMC6759468; doi:10.3389/fvets.2019.00315)
Supplement: Supplementary Table 3 — Overview of NGAl level, totan nucleated cell count, and erythrocyte count in CSF. [file Table_3.XLSX]

## Sheet: Tabelle1
dog	Group	NGAL pg/ml in CSF	CSF Lz/3ul	CSF Erythrocytes/3ul
1	SRMA acute	16226	9750	30
2	SRMA acute	786.678	226	34
3	SRMA acute	2802.83	1316	9
4	SRMA acute	not done	580	13850
36	SRMA acute	1611.72	115	1800
18	SRMA acute	836.609	158	118
30	SRMA acute	745.045	65	0
5	SRMA acute	783.118	121	1
28	SRMA acute	5515.8	3650	115
12	SRMA acute	2593.95	2608	299
25	SRMA acute	21078.5	449	8
35	SRMA acute	364.586	24	10
20	SRMA acute	2157.43	1450	7700
7	SRMA acute	2864.95	14208	5
21	SRMA acute	2024.35	349	253
22	SRMA acute	15816.4	3246	320
26	SRMA acute	2123.95	0	16
23	SRMA acute	73241.3	500	850
19	SRMA acute	1030.42	62	35
9	SRMA acute	410.74	75	20
27	SRMA acute	3603.36	60	300
33	SRMA acute	62901.5	12800	1250
29	SRMA acute	7398.59	1550	200
16	SRMA acute	33833.6	2404	2672
14	SRMA acute	18742	9500	960
6	SRMA acute	5238.97	91	29
15	SRMA acute	833.379	17	2
31	SRMA acute	21518.4	700	13
10	SRMA acute	8635.7	1800	4150
32	SRMA acute	647.306	110	20
11	SRMA acute	42001	10000	103000
8	SRMA acute	42001	1072	2805
13	SRMA acute	4774.77	12300	25800
34	SRMA acute	2679.19	428	12
17	SRMA acute	4684.61	657	240
24	SRMA acute	4025.96	143	1200
1- C	SRMA controls	299.757	1	5
2- C	SRMA controls	426.615	0	40
18- C	SRMA controls	254.885	1	202
3- C	SRMA controls	298.186	1	102
30- C	SRMA controls	153.187	0	10
5- C	SRMA controls	287.371	0	5
28- C	SRMA controls	404.31	0	not done
12- C	SRMA controls	454.923	0	3
25- C	SRMA controls	208.71	1	24
20- C	SRMA controls	415.147	0	65
21- C	SRMA controls	347.25	1	850
26- C	SRMA controls	221.88	0	1
23- C	SRMA controls	252.9	1	6
9- C	SRMA controls	186.544	1	7
27- C	SRMA controls	433.38	0	0
33- C	SRMA controls	334.9	3	5
16- C	SRMA controls	385.91	1	1
14- C	SRMA controls	536.24	0	0
6- C	SRMA controls	207.377	0	2496
15- C	SRMA controls	376.207	2	80
31- C	SRMA controls	318.937	4	100
10- C	SRMA controls	250.598	0	0
11- C	SRMA controls	140.619	1	8
13- C	SRMA controls	231.268	0	40
4- C	SRMA controls	293.537	0	1
1- R	SRMA recurrence	666.074	29	2016
37- R	SRMA recurrence	322.254	160	30
26- R	SRMA recurrence	1432.94	68	1232
8- R	SRMA recurrence	438.312	20	1250
44	MUO	1222.73	0	5
50	MUO	2241.26	1	1
46	MUO	652.105	16	72
45	MUO	1191.4	350	575
51	MUO	371.125	5	9
49	MUO	856.766	12	141
38	MUO	615.138	35	170
43	MUO	17004.9	500	320
48	MUO	11725.7	384	11
42	MUO	1786.24	59	3
53	MUO	31465.4	576	784
52	MUO	1870.12	9	1900
40	MUO confirmed	71463.7	1769	5296
47	MUO confirmed	315.178	3	0
41	MUO confirmed	5862.7	2392	766
54	MUO confirmed	1037.84	20	0
39	MUO PDE gene defect	2229.63	225	50
63	Myelopathy	6551.73	15	3
55	Myelopathy	128.185	0	10
58	Myelopathy	326.094	3	1278
59	Myelopathy	129.049	4	65
57	Myelopathy	202.876	5	0
72	Myelopathy	379.023	0	88
67	Myelopathy	568.7	7	12
65	Myelopathy	250.223	1	17
75	Myelopathy	414.422	1	2
78	Myelopathy	277.29	15	1659
62	Myelopathy	417.689	1	2
77	Myelopathy	288.101	18	145
74	Myelopathy	656.549	0	200
70	Myelopathy	134.991	1	23
60	Myelopathy	231.584	3	150
71	Myelopathy	259.611	4	35
79	Myelopathy	1170.37	1	80
64	Myelopathy	204.49	94	226
61	Myelopathy	479.583	1	40
73	Myelopathy	308.29	0	3
76	Myelopathy	229.14	0	3
66	Myelopathy	159.593	4	240
68	Myelopathy	392.95	14	0
56	Myelopathy	not done	27	13800
69	Myelopathy	not done	31	13024
82	Myelopathy	196.895	0	340
85	Myelopathy	136.489	0	284
84	Myelopathy	222.231	0	200
81	Myelopathy	557.173	8	30
80	Myelopathy	not done	5	870
83	Myelopathy	188.187	4	5
99	Idiopathic Epilepsy	317.473	0	0
93	Idiopathic Epilepsy	48.63	2	670
103	Idiopathic Epilepsy	414.221	1	5
98	Idiopathic Epilepsy	396.142	0	0
107	Idiopathic Epilepsy	165.133	0	8
96	Idiopathic Epilepsy	347.842	1	9
104	Idiopathic Epilepsy	252.967	0	240
90	Idiopathic Epilepsy	198.796	3	1908
101	Idiopathic Epilepsy	85.988	1	0
106	Idiopathic Epilepsy	131.189	1	2950
94	Idiopathic Epilepsy	298.682	10	120
108	Idiopathic Epilepsy	366.276	0	0
100	Idiopathic Epilepsy	255.11	2	0
97	Idiopathic Epilepsy	240.722	4	1800
109	Idiopathic Epilepsy	471.683	0	0
89	Idiopathic Epilepsy	364.46	0	27
88	Idiopathic Epilepsy	178.24	0	21
91	Idiopathic Epilepsy	6.193	2	1400
86	Idiopathic Epilepsy	159.74	0	0
95	Idiopathic Epilepsy	133.48	0	130
102	Idiopathic Epilepsy	204.096	3	800
105	Idiopathic Epilepsy	528.676	3	1
92	Idiopathic Epilepsy	277.95	0	385
87	Idiopathic Epilepsy	212.035	0	27
128	Neoplasia	507.012	4	0
111	Neoplasia	155.563	0	0
120	Neoplasia	675.154	18	5
110	Neoplasia	188.065	2	10240
127	Neoplasia	320.737	2	65
129	Neoplasia	1848.98	24	14
117	Neoplasia	359.719	5	0
125	Neoplasia	328.222	1	80
122	Neoplasia	1145.82	5	5900
114	Neoplasia	152.222	2	3000
126	Neoplasia	689.429	28	19
123	Neoplasia	355.921	1	0
121	Neoplasia	196.986	3	65
116	Neoplasia confirmed	1197.24	85	0
118	Neoplasia confirmed	321.042	0	38
112	Neoplasia confirmed	497.743	17	43
119	Neoplasia confirmed	414.261	2	50
124	Neoplasia confirmed	190.281	3	50
130	Neoplasia confirmed	275.671	8	700
115	Neoplasia confirmed	344.431	5	0
113	Neoplasia confirmed	391.636	0	0
135	Controls	226.926	0	not done
132	Controls	95.719	12	2132
137	Controls	801.042	3	1150
131	Controls	324.41	9	270
136	Controls	543.793	1	80
134	Controls	430.683	0	0
133	Controls	428.331	0	80
139	Others	2482.28	452	1003
138	Others	567.543	0	0
140	Others	not done	0	15
