# Supplementary material for: Measurement of Neutrophil Gelatinase-Associated Lipocalin Concentration in Canine Cerebrospinal Fluid and Serum and Its Involvement in Neuroinflammation
Source: Front Vet Sci. 2019 Sep 18;6:315. doi: 10.3389/fvets.2019.00315 (PMC6759468; doi:10.3389/fvets.2019.00315)
Supplement: Supplementary Table 4 — Overview of MUO cases (histopathology if available, follow- up period, outcome). [file Table_4.XLSX]

## Sheet: Tabelle1
ID	Diagnosis	Histopathology provided	Pathology	Follow- Up (d)	Outcome	Response to immunosuppression	Reason of death	Additional information
38	MUO	no	/	0	/	/	Spontaneous death on examination date
39	MUO	no	/	17	poor	no	Euthanasia at local practitioner	Positively tested for PDE gene alteration
40	MUO	yes	marked pyogenic encephalitis	0	/	/	Euthanasia after diagnosis at owner's request
41	MUO	yes	lymphohistiocytic encephalitis	0	/	/	Euthanasia after diagnosis at owner's request
42	MUO	no	/	223	unrelated death	yes	Euthanasia due to ascites, hepatopathy, anemia
43	MUO	no	/	133	good	yes	/
44	MUO	no	/	1099	good	yes	/	Repeated MRIs, currently without immunosuppressive medication
45	MUO	no	/	274	good	yes	/
46	MUO	no	/	979	satisfying	yes	/
47	MUO	yes	granulomatous + lymphohistiocytic encephalitis	0	/	/	Euthanasia after diagnosis at owner's request
48	MUO	no	/	3	/	/	/	Lost to follow up
49	MUO	no	/	84	satisfying	yes	/	Previous episode one year prior to presentation, responsive to prednsione, relapse and presentation at our clinic after reduction of prednisone
50	MUO	no	/	1592	satisfying	yes	/
51	MUO	no	/	94	good	yes	/
52	MUO	no	/	29	satisfying	yes	/
53	MUO	no	/	151	satisfying	yes	/
54	MUO	yes	lymphohistiocytic meningoencephalitis ,vasculitis	8	poor	no	Euthanasia after aggravation of neurological clinical signs
